# Supplementary material for: Estimating unrecorded human-caused mortalities of grizzly bears in the Flathead Valley, British Columbia, Canada
Source: PeerJ. 2018 Oct 11;6:e5781. doi: 10.7717/peerj.5781 (PMC6186403; doi:10.7717/peerj.5781)
Supplement: Supplemental Information 1 [file peerj-06-5781-s001.xlsx]

## Sheet: Sheet2
Hunt_year	Kill_code	IN CI OR SUSPECT	Collar On?	Sex
1979	0	IN	NO	F
1979	0	IN	NO	F
1980	0	IN	NO	M
1980	0	IN	NO	M
1980	0	IN	NO	M
1981	0	IN	NO	F
1981	0	IN	NO	F
1981	0	IN	NO	M
1982	0	IN	NO	M
1983	0	IN	NO	M
1984	0	IN	NO	F
1984	0	IN	NO	M
1985	0	IN	NO	F
1985	0	IN	NO	M
1985	0	IN	NO	M
1985	0	IN	NO	M
1985	0	IN	NO	M
1986	0	IN	NO	F
1986	0	IN	NO	F
1986	0	IN	NO	F
1986	0	IN	NO	M
1986	0	IN	NO	M
1987	0	IN	NO	F
1987	0	IN	NO	M
1988	0	IN	NO	F
1988	0	IN	NO	F
1989	0	IN	NO	F
1989	0	IN	NO	F
1990	0	IN	NO	F
1990	0	IN	NO	M
1991	0	IN	NO	F
1991	0	IN	NO	F
1991	0	IN	NO	F
1991	0	IN	NO	M
1991	0	IN	NO	M
1992	0	IN	NO	M
1992	0	IN	NO	M
1992	1	IN	NO	M
1993	0	IN	NO	M
1994	1	IN	NO	M
1995	0	IN	NO	M
1995	0	IN	NO	M
1997	0	IN	NO	F
1997	0	IN	NO	F
1997	0	IN	NO	F
1998	0	IN	NO	F
1998	0	IN	NO	M
1998	0	IN	NO	M
1999	0	IN	NO	M
1999	0	IN	NO	M
1999	0	IN	NO	M
2000	0	IN	NO	F
2000	0	IN	NO	M
2000	0	IN	NO	M
2000	0	IN	NO	M
2002	0	IN	NO	F
2002	0	IN	NO	M
2002	1	IN	NO	M
2003	1	IN	NO	M
2004	0	IN	NO	F
2004	0	IN	NO	M
2004	1	IN	NO	M
2005	1	IN	NO	F
2005	1	IN	NO	M
2005	1	IN	NO	M
2006	0	IN	NO	F
2007	0	IN	NO	M
2007	1	IN	NO	M
2009	0	IN	NO	M
2009	0	IN	NO	M
2009	0	IN	NO	M
2010	0	IN	NO	M
2012	1	IN	NO	F
2012	0	IN	NO	M
2013	0	IN	NO	M
2013	0	IN	NO	M
2013	0	IN	NO	M
2014	0	IN	NO	M
2014	0	IN	NO	M
2015	0	IN	NO	M
2016	0	IN	NO	M
1981	0	IN	YES	M
1983	1	SUSPECT	YES	M
1986	1	IN	YES	F
1986	0	IN	YES	M
1989	1	IN	YES	F
1989	0	IN	YES	M
1990	0	IN	YES	M
1991	1	IN	YES	M
1992	0	IN	YES	M
1992	1	SUSPECT	YES	M
1994	1	IN	YES	M
1999	0	IN	YES	F
2002	0	IN	YES	M
2003	1	IN	YES	F
2003	1	IN	YES	F
2003	1	IN	YES	M
2004	0	IN	YES	F
2004	0	IN	YES	F
2005	1	IN	YES	M
2006	0	IN	YES	F
2010	1	SUSPECT	YES	F
2014	1	NO	YES	F
